# Supplementary material for: Characterization of Cognitive Function in Survivors of Diffuse Gliomas Using Morphometric Correlation Networks
Source: Tomography. 2022 May 26;8(3):1437–52. doi: 10.3390/tomography8030116 (PMC9229761; doi:10.3390/tomography8030116)
Supplement: Supplementary file 1 [file tomography-08-00116-s001.zip]

Archive with 1 entries (1 files):
- tomography-1699114-supplementary.pdf
